# Supplementary material for: Serum Levels of the Cytokine TWEAK Are Associated with Metabolic Status in Patients with Prostate Cancer and Modulate Cancer Cell Lipid Metabolism In Vitro
Source: Cancers (Basel). 2021 Sep 18;13(18):4688. doi: 10.3390/cancers13184688 (PMC8465414; doi:10.3390/cancers13184688)
Supplement: Supplementary file 1 [file cancers-13-04688-s001.zip]

Archive with 1 entries (1 files):
- cancers-1368599-supplementary.pdf
